# Supplementary material for: Indication Criteria for Total Hip Arthroplasty in Patients with Hip Osteoarthritis—Recommendations from a German Consensus Initiative
Source: Medicina (Kaunas). 2022 Apr 22;58(5):574. doi: 10.3390/medicina58050574 (PMC9146188; doi:10.3390/medicina58050574)
Supplement: Supplementary file 1 [file medicina-58-00574-s001.zip]

Archive with 1 entries (1 files):
- medicina-1668100-supplementary.pdf
